# Supplementary material for: Delusion progression process from the perspective of patients with psychoses: A descriptive study based on the primary delusion concept of Karl Jaspers
Source: PLoS One. 2021 Apr 27;16(4):e0250766. doi: 10.1371/journal.pone.0250766 (PMC8078756; doi:10.1371/journal.pone.0250766)
Supplement: S1 Dataset — (XLSX) [file pone.0250766.s002.xlsx]

## Sheet: Wahn1-2020
numb	diag	sex	inpat	age	aged	ageo	agefa	marria	nevermarr	cohab	oc1	oc2	oc1full	oc1part	edy	adnumb	dose	a1pers	a2grand	a3hypo	a4assist	a5	a6	b1refe	b2memo	b3mood	b4intui	b1drefe	b2dmemo	b3dmood	b4dintui	freq_b1	freq_b2	freq_b3	freq_b4	c1_a	c1_b	c1_c	c2	c3	c4	c5	c6	c7_a	c7_b	c7_c	c7_d	pt	nt
1	1	2	1	59	1	45	54	1	1	0	1	5	0	0	12	2	200	3	1	1	3	1	1	1	1	1	1	0	0	0	0	1	1	1	1	4	4	2	3	5	4	2	1	5	2	5	5	18	35
2	1	2	2	52	1	43	0	4	0	0	4	5	0	1	15	0	62.5	4	2	1	3	1	1	3	3	3	3	1	1	1	1	1	1	1	1	4	4	3	4	1	2	3	2	3	3	4	4	21	16
3	1	1	2	59	1	22	22	5	0	0	5	5	1	0	16	3	250	3	3	2	2	1	1	4	5	3	4	1	1	1	1	2	4	1	3	2	2	3	1	2	2	3	4	3	4	5	5	17	14.5
4	1	2	1	56	1	20	20	1	1	0	4	4	0	1	12	20	1050	4	2	3	4	2	2	1	1	1	3	0	0	0	1	1	1	1	3	3	2	2	2	5	4	4	4	5	4	5	5	25.5	21
5	1	2	1	26	0	14	20	1	1	0	1	1	0	0	9	3	450	3	1	1	3	2	2	4	1	4	4	1	0	1	1	2	1	5	5	2	2	3	3	2	2	3	4	3	3	5	4	22	18
6	1	2	2	44	0	21	22	1	1	0	1	1	0	0	14	7	250	3	1	1	1	1	1	5	1	4	1	1	0	1	0	4	1	4	1	4	5	4	2	3	5	2	2	5	1	5	5	16	22
7	1	1	2	41	0	23	23	1	1	0	3	5	0	0	16	3	425	3	1	1	1	1	1	4	1	1	1	1	0	0	0	2	1	1	1	1	1	1	2	1	1	3	3	4	1	3	3	16	15
8	1	1	2	34	0	20	0	1	1	0	5	5	1	0	16	0	112.5	3	1	2	2	1	1	3	1	2	1	1	0	0	0	2	1	1	1	5	3	3	2	3	3	2	2	4	4	4	4	17	11
9	1	1	1	50	0	27	27	1	1	0	1	5	0	0	9	2	1700	4	3	1	2	1	1	3	2	3	3	1	0	1	1	2	2	3	3	2	2	2	1	1	1	3	5	5	1	5	5	26	27
10	1	2	2	74	1	24	24	2	0	1	1	1	0	0	12	2	875	3	1	1	2	1	2	2	1	1	1	0	0	0	0	1	1	1	1	4	4	4	4	3	4	2	3	3	3	3	4	26	18
11	1	1	2	45	0	18	29	1	1	0	4	4	0	1	13	4	1000	5	1	1	1	1	1	5	1	1	1	1	0	0	0	4	1	1	1	4	4	2.5	3	3	4.5	5	5	5	4	5	5	28	21
12	1	1	1	52	1	24	24	1	1	0	5	5	1	0	19	5	825	5	3	4	1	1	1	5	4	1	1	1	1	0	0	5	1	1	1	5	5	5	5	5	5	5	5	5	4	5	5	24	19
13	1	1	1	44	0	20	20	1	1	0	1	5	0	0	12	4	1112.5	3	2	4	1	1	1	3	4	1	3	1	1	0	1	3	1	1	3	2	2	2	2	3	2	3	4	5	5	5	4	25	25
14	1	1	1	41	0	15	26	1	1	0	1	1	0	0	10	4	1050	3	1	1	1	1	1	3	3	3	1	1	1	1	0	3	2	2	1	4	4	3	2	5	2	2	3	2	4	1	5	21.5	23
15	1	1	1	29	0	20	20	1	1	0	1	5	0	0	12	3	1150	3	1	1	1	1	1	1	1	4	4	0	0	1	1	1	1	4	3	3	3	3	2	2	2	4	3	3	1	5	1	19	23.5
16	1	1	1	52	1	37	40	1	1	0	5	5	1	0	12	2	1050	1	4	1	3	1	1	1	1	3	1	0	0	1	0	1	1	3	1	1	1	1	5	5	1	2	3	5	4	5	5	18	23.5
17	1	2	2	58	1	27	32	4	0	0	5	4	1	0	9	4	600	3	1	1	2	1	3	2	1	3	3	0	0	1	1	1	1	2	2	4	4	4	5	5	2	3	3	3	1	5	1	20	21
18	1	2	2	42	0	23	30	1	1	0	1	1	0	0	15	2	900	4	1	2	3	1	1	1	1	1	1	0	0	0	0	1	1	1	1	3.5	3.5	3.5	4	1	3	3	3	3.5	3	5	5	23	19
19	1	1	1	48	0	25	30	1	1	0	1	5	0	0	16	6	1950	1	3	3	3	1	1	1	3	1	4	0	1	0	1	1	1	1	4	2	2	2	3	3	1	2	2	5	1	5	5	24	29.5
20	1	2	1	33	0	22	23	1	1	0	1	4	0	0	9	2	925	4	1	1	1	3	1	4	1	3	1	1	0	1	0	3	1	2	1	4	3	4	3.5	2	4	2	2	3	4	5	1	18	26.5
21	1	1	1	40	0	20	34	1	1	0	1	1	0	0	16	1	600	3	3	3	3	2	1	3	3	2	3	1	1	0	1	5	2	2	5	1	3	1	4	1	2	4	5	4	3	5	5	23	27
22	1	1	1	73	1	27	27	1	1	0	1	1	0	0	12	6	225	3	1	1	2	1	1	3	3	1	1	1	1	0	0	2	1	1	1	5	2	3	3	5	4	3	3	5	4	5	5	17	18.5
23	1	1	2	38	0	23	23	1	1	0	1	1	0	0	13	22	1050	3	2	3	2	2	1	4	1	1	3	1	0	0	1	2	1	1	2	3	3.5	4	4	3	3	4	4	3	4	5	1	25	25
24	1	1	2	61	1	28	28	1	1	0	5	5	1	0	16	4	550	4	1	2	1	1	1	4	3	1	1	1	1	0	0	2	1	1	1	4	3	3	3	2	1	3	3	3	3	3	4	18	15
25	1	1	1	69	1	27	31	4	0	0	5	5	1	0	16	6	425	3	2	1	1	1	1	2	1	1	3	0	0	0	1	1	1	1	1	2	2	2	2	5	4	2	3	4	4	5	5	21	20
26	1	2	1	67	1	16	16	1	1	0	1	1	0	0	9	10	325	1	4	1	4	1	2	1	1	1	4	0	0	0	1	1	1	1	3	1	1	1	5	5	1	3	4	5	1	5	5	28	26
27	1	1	1	42	0	32	33	1	1	0	1	4	0	0	12	9	275	4	1	1	1	1	1	1	4	4	3	0	1	1	1	1	3	3	1	5	2	2	5	3	2	2	2	5	1	5	5	20	27
28	2	2	2	49	0	40	0	4	0	0	1	1	0	0	12	0	262.5	5	1	1	1	1	1	4	1	5	1	1	0	1	0	3	1	5	1	5	5	4	4	5	4	4	4	5	1	5	1	22	15
29	1	1	2	32	0	27	27	1	1	0	5	5	1	0	12	2	325	4	1	1	1	1	1	2	4	3	1	0	1	1	0	1	1	2	1	5	5	4	3.5	5	4	2	3	3.5	3	3.5	3	16	16
30	1	2	2	29	0	28	31	3	0	0	4	4	0	1	16	5	100	4	2	1	1	1	3	5	3	1	1	1	1	0	0	3	1	1	1	4	3	2	2	1	2	4	4	1	1	5	3	26	15
31	1	2	1	42	0	21	40	1	1	0	1	1	0	0	13	2	225	3	4	1	4	1	3	4	4	3	4	1	1	1	1	2	2	2	3	1	1	1	3	1	3	2	3	5	4	5	5	22	22
32	1	1	2	51	0	19	19	1	1	0	1	4	0	0	16	8	1150	3	1	1	2	1	1	3	1	1	3	1	0	0	1	4	1	1	1	1	1	2	4	5	4	2	2	2	1	1	1	20	21.5
33	1	1	1	54	1	27	27	1	1	0	1	4	0	0	12	7	650	4	1	2	1	4	1	3	4	1	1	1	1	0	0	1	2	1	1	2	2	3	3	5	3	3	4	5	1	5	2	22	21
34	1	1	1	57	1	22	23	1	1	0	4	5	0	1	12	4	950	4	2	3	1	1	1	4	1	1	1	1	0	0	0	3	1	1	1	2	2	2	3	2	4	3	4	5	1	3	3	24	20
35	1	1	1	63	1	35	35	1	1	0	1	4	0	0	14	4	1708.5	4	3	2	1	1	1	3	2	1	4	1	0	0	1	3	1	1	4	3.5	2	2	1	1	1	3	5	5	5	5	5	21	28
36	1	1	1	58	1	25	25	1	1	0	1	5	0	0	16	8	1600	4	3	1	1	1	1	3	1	3	1	1	0	1	0	3	1	3	1	4	2	2	3	4	4	3	4	3	2	3	2	24	27
37	1	1	2	58	1	41	41	4	0	0	4	5	0	1	16	4	225	1	2	1	3	1	1	1	1	1	1	0	0	0	0	1	1	1	1	1	1	1	4	1	4	2	2	4	2	3	1	17	13.5
38	1	1	1	73	1	23	27	1	1	0	1	5	0	0	6	1	262.5	3	1	3	1	1	1	1	1	2	3	0	0	0	1	1	1	2	2	3	4	3	4	3	2	2	3	3	1	5	2	22	35
39	1	1	1	59	1	16	16	1	1	0	4	1	0	1	12	3	1200	4	1	1	1	1	1	4	1	3	1	1	0	1	0	2	1	2	1	4	4	2	2	2	2	1	2	3	1	4	3	19	33
40	1	1	1	61	1	23	24	1	1	0	1	5	0	0	9	6	50	4	1	2	1	2	1	3	1	3	1	1	0	1	0	2	1	2	1	4	4	2	5	3	5	2	4	3	5	1	3	25	34
41	1	1	2	34	0	22	27	1	1	0	4	4	0	1	12	1	225	4	1	3	1	1	1	3	1	1	3	1	0	0	1	2	1	1	2	3	3	4	2	2	2	2	3	5	2	4	3	21	23
42	1	1	1	69	1	17	20	1	1	0	1	4	0	0	8	1	500	4	1	3	1	1	1	3	1	1	3	1	0	0	1	2	1	1	2	4	3	3	5	5	5	3	4	5	2	5	5	23	34
43	1	1	1	52	1	36	39	4	0	0	4	5	0	1	13	3	100	4	1	1	1	1	1	4	1	3	1	1	0	1	0	2	1	1	1	3	3	3	3	3	3	2	1	5	4	5	5	20	19.5
44	1	1	1	79	1	22	22	1	1	0	1	5	0	0	6	3	350	4	1	1	1	1	1	3	1	3	1	1	0	1	0	2	1	2	1	4	3	3	4	2	3	2	3	5	4	5	2	20	26
45	1	1	1	59	1	18	18	1	1	0	1	1	0	0	13	3	712.5	3	3	4	2	1	1	2	2	1	4	0	0	0	1	2	2	1	1	4	3	3	4	3	4	3	4	4	4	4	5	26	29
46	1	1	1	52	1	22	27	1	1	0	1	1	0	0	13	7	2000	4	4	3	3	1	1	4	4	1	1	1	1	0	0	3	1	1	1	4	4	3	4	5	4	3.5	4	5	4	5	5	28	25
47	1	2	1	72	1	32	32	4	0	0	1	5	0	0	12	1	100	2	4	1	3	1	1	3	3	1	4	1	1	0	1	1	2	1	1	2	1	2	1	1	1	3	3	5	1	5	5	21	28
48	1	2	1	49	0	23	24	1	1	0	3	5	0	0	12	8	1050	1	1	1	4	1	1	3	1	1	1	1	0	0	0	3	1	1	1	1	1	1	2	1	1	2	2	5	1	3	5	14	25
49	1	2	1	77	1	44	44	1	1	0	1	5	0	0	12	2	200	3	1	1	1	1	1	1	1	2	1	0	0	0	0	1	1	1	1	3.5	3.5	3.5	2	1	2	1	1	2	1	1	1	18	23
50	1	2	1	60	1	20	20	1	1	0	4	5	0	1	12	15	862.5	3	1	1	1	1	1	4	1	1	1	1	0	0	0	1	1	1	1	4	4	4	4	4	4	1	2.5	5	1	5	4	21	20
51	1	2	1	67	1	38	38	3	0	0	1	4	0	0	12	5	237.5	4	1	4	2	1	1	3	3	1	4	1	1	0	1	2	2	1	4	4	4	5	5	5	5	3	4	5	2	5	5	23	24.5
52	2	2	1	74	1	49	49	2	0	1	1	5	0	0	12	2	600	4	1	1	1	2	1	3	3	1	2	1	1	0	0	1	2	1	1	5	5	5	5	5	5	3	4	5	1	5	5	21	24
53	1	2	1	59	1	18	19	1	1	0	1	1	0	0	9	3	487.5	4	3	1	2	1	2	3	1	3	4	1	0	1	1	2	1	2	2	3.5	3	3	3	2	3	3	3	5	2	5	3	24	27
54	1	2	1	55	1	35	35	2	0	1	1	4	0	0	9	3	137.5	3	4	1	1	1	1	4	3	1	4	1	1	0	1	1	3	1	4	2	2	2	5	3	1	1	3	5	2	4	5	23	21
55	1	2	1	49	0	35	38	2	0	1	1	1	0	0	12	2	662.5	1	1	1	3	1	1	1	1	1	1	0	0	0	0	1	1	1	1	1	1	2	3	3	1	1	2	5	5	5	5	16	20
56	1	2	1	64	1	58	58	1	1	0	0	5	0	0	13	1	525	3	1	4	1	1	1	1	1	1	1	0	0	0	0	1	1	1	1	2	2	2	3	1	3	1	4	3	3	3	3	16	23.5
57	1	2	1	51	0	27	33	5	0	0	0	5	0	0	14	4	737.5	3	4	1	4	1	1	3	4	1	1	1	1	0	0	1	1	1	1	2	4	2	3	4	1	3	4	5	4	5	5	24	19
58	1	2	1	59	1	21	21	1	1	0	4	5	0	1	9	11	525	4	3	2	4	1	1	4	3	1	1	1	1	0	0	1	1	1	1	5	2	2	3	4	4	2	3	4	4	5	5	21	19
59	1	2	1	66	1	38	38	4	0	0	3	3	0	0	9	14	600	4	4	1	4	1	1	3	1	1	4	1	0	0	1	1	1	1	5	2	5	3	4	4	5	3	4	5	5	5	5	26	21
60	1	2	1	59	1	25	25	1	1	0	1	4	0	0	12	3	1350	4	3	4	3	1	1	3	3	3	4	1	1	1	1	2	2	3	3	3	3	2	4	4	3	3.5	4	5	3	5	5	29	26
61	1	2	1	66	1	25	25	4	0	0	1	4	0	0	12	5	337.5	4	4	1	1	1	1	3	1	1	1	1	0	0	0	1	1	1	1	2	2	2	3	1	1	2	3	4	5	3	3	22	18
62	1	2	1	66	1	35	35	5	0	0	4	5	0	1	12	6	112.5	4	1	4	1	1	1	5	1	1	1	1	0	0	0	2	1	1	1	3	2	2	2	5	2	2	3	4	2	4	3	23	28
63	1	2	1	69	1	20	20	1	1	0	3	4	0	0	12	8	575	4	2	1	2	1	3	3	3	1	4	1	1	0	1	1	1	1	2	5	4	2	5	5	4	2	2	3	4	3	3	24	21.5
64	1	2	1	66	1	38	38	1	1	0	0	4	0	0	9	4	675	4	1	4	1	1	1	3	1	1	3	1	0	0	1	2	1	1	2	4	2	3	2	3	4	3	3	5	4	4	5	22	22
65	1	2	1	73	1	64	64	5	0	0	0	5	0	0	12	1	100	5	1	4	1	1	1	1	3	4	1	0	1	1	0	1	2	3	1	5	5	5	4	5	5	1	4	5	5	5	5	16	16
66	1	2	1	67	1	29	29	1	1	0	0	5	0	0	6	2	100	1	3	1	3	1	1	3	2	1	1	1	0	0	0	2	1	1	1	1	2	2	3	3	1	3	4	4	4	5	5	19	24
67	1	2	1	72	1	28	28	1	1	0	0	5	0	0	16	8	537.5	4	1	1	1	2	1	4	3	4	3	1	1	1	1	3	1	3	3	5	5	3	4	5	3	2	3	3	1	3	1	15.5	17
68	1	2	1	78	1	28	75	1	1	0	1	5	0	0	16	1	25	3	1	1	3	1	1	1	1	4	1	0	0	1	0	1	1	2	1	1	2	2	2	1	2	2	2	2	1	3	5	21	27
69	1	2	1	67	1	59	60	1	1	0	1	5	0	0	12	1	512.5	4	1	2	1	1	1	4	3	1	1	1	1	0	0	3	1	1	1	5	4	2	5	5	4	2	3	5	1	5	5	17	20
70	1	2	1	64	1	21	21	1	1	0	0	5	0	0	15	5	700	3	2	2	4	1	2	3	1	3	3	1	0	1	1	2	1	2	1	5	5	3	5	3	3	3	3	5	4	5	5	29	24
71	1	2	2	64	1	44	44	2	0	1	1	5	0	0	9	3	150	3	1	2	1	1	1	4	1	1	1	1	0	0	0	2	1	1	1	4	4	3	2	1	2	2	3	2	2	3	2	15	23
72	1	1	2	34	0	27	27	1	1	0	1	1	0	0	16	1	50	4	1	1	3	1	1	4	4	4	1	1	1	1	0	3	2	4	1	5	5	4	2	3	5	2	4	5	1	3	4	19	19
73	1	1	1	56	1	13	13	1	1	0	1	1	0	0	9	4	975	4	4	4	3	1	1	1	4	2	4	0	1	0	1	1	3	2	3	3	3	2	2	5	5	4	4	5	1	5	5	26	27
74	1	1	1	77	1	53	59	4	0	0	1	5	0	0	16	3	575	5	3	1	1	1	1	4	5	1	1	1	1	0	0	2	5	1	1	3	2	2	4	1	1	4	3	5	1	5	5	22	20
75	1	1	1	51	0	24	24	1	1	0	1	3	0	0	9	4	350	3	1	1	1	1	1	1	3	3	1	0	1	1	0	1	1	3	1	5	4	4	3	2	3	1	2	5	1	5	3	14	21.5
76	1	1	1	59	1	45	45	4	0	0	1	5	0	0	15	2	350	1	3	1	3	1	1	1	3	1	1	0	1	0	0	1	2	1	1	1	1	1	2	1	1	3	2	5	4	5	5	20	25
77	1	2	2	42	0	16	16	1	1	0	1	2	0	0	12	6	600	4	1	4	2	3	1	4	4	3	4	1	1	1	1	4	3	3	3	2	2	3	5	4	5	4	3	5	4	3	4	21	18
78	1	1	1	36	0	32	32	1	1	0	1	4	0	0	16	2	200	2	3	1	3	1	1	4	5	1	2	1	1	0	0	1	2	1	1	1	1	2	2	1	1	1	3	4	4	4	3	21	15
79	1	2	2	31	0	21	0	1	1	0	4	5	0	1	13	0	130	3	3	2	3	1	3	1	1	2	4	0	0	0	1	1	1	1	5	1	1	3	4	2	5	2	5	5	4	5	1	24	20
80	2	1	2	54	1	27	35	1	1	0	3	4	0	0	14	9	150	3	4	1	3	1	1	2	4	1	1	0	1	0	0	1	3	1	1	4	3	2	2	2	5	3	4	5	4	5	5	27	13
81	1	2	1	50	0	30	43	4	0	0	5	5	1	0	12	2	425	3	3	1	3	1	2	2	4	1	1	0	1	0	0	2	2	1	1	5	4	5	5	5	4	3	4	5	3	4	5	25	18
82	2	1	1	42	0	20	20	1	1	0	1	5	0	0	9	5	625	3	1	1	1	1	1	4	1	1	1	1	0	0	0	1	1	1	1	4	3.5	2	2	1	1	2	3	5	3	4	3	12	16
83	1	2	1	57	1	39	39	2	0	1	5	5	1	0	9	5	225	5	1	1	2	2	1	3	3	3	3	1	1	1	1	2	2	2	2	5	5	3	5	4	5	4	5	5	1	5	4.5	18	18
84	2	2	2	37	0	23	0	1	1	0	1	5	0	0	14	0	450	4	1	1	1	3	1	3	3	1	2	1	1	0	0	1	2	1	2	5	2	2	3	1	2	3	4	4	1	4	5	23	13
85	1	1	1	44	0	16	16	1	1	0	1	1	0	0	9	10	2125	3	3	2	3	2	1	3	3	3	3	1	1	1	1	3	2	2	3	3	3	3.5	3	5	5	3	4	3	5	4	5	25	24
86	1	2	2	50	0	36	37	1	1	0	5	5	1	0	12	2	125	4	2	1	1	2	1	4	3	1	1	1	1	0	0	3	2	1	1	5	4	5	5	3	5	2	3	4	3	5	4	25	11
87	1	2	1	52	1	50	50	2	0	1	5	1	1	0	12	1	225	4	3	1	4	1	3	3	3	1	1	1	1	0	0	2	3	1	1	1	1	1	4	2	2	2	3	4	4	5	5	22	12
88	2	1	1	33	0	28	33	1	1	0	5	4	1	0	12	1	225	3	4	3	3	2	2	3	3	3	3	1	1	1	1	1	3	2	1	2	2	2	1	4	4	3	4	5	3	3	3	23	13
89	1	2	1	58	1	40	40	4	0	0	4	4	0	1	16	3	475	3	3	2	3	1	1	4	4	1	3	1	1	0	1	1	2	1	1	2	2	3	4	3	3	3	3	5	3	5	5	29	21.5
90	1	1	1	62	1	41	61	1	1	0	1	4	0	0	9	1	75	4	1	1	1	1	1	4	3	3	1	1	1	1	0	2	2	2	1	5	5	5	4	3	5	2.5	4	5	2	5	5	23	24
91	1	1	1	34	0	26	33	1	1	0	1	5	0	0	16	1	525	5	1	1	1	1	1	4	3	2	1	1	1	0	0	3	2	2	1	5	5	4	5	4	5	4	5	5	4	5	4	23	19
92	1	2	1	46	0	40	45	4	0	0	1	4	0	0	12	1	150	4	2	1	3	1	2	4	2	4	1	1	0	1	0	3	1	3	1	5	5	3	4	4	4	4	4.5	4	1	5	5	19	11
93	2	2	1	49	0	47	48	4	0	0	1	5	0	0	12	1	740	3	1	5	1	5	1	1	1	1	1	0	0	0	0	1	1	1	1	4	4	3	5	2	4	1	4	5	2	5	5	16	26.5
94	1	1	1	35	0	33	34	4	0	0	1	4	0	0	13	1	200	3	1	1	1	2	1	3	1	3	1	1	0	1	0	3	1	2	1	5	4	4	5	4	5	2	4	3	4	5	5	25	23
95	2	1	1	25	0	20	24	1	1	0	1	1	0	0	14	1	850	5	3	1	1	1	1	5	2	4	4	1	0	1	1	3	1	4	3	5	5	5	4	4	5	5	5	5	3	5	5	27	19
96	2	1	1	53	1	36	42	1	1	0	1	5	0	0	16	2	600	4	2	1	3	2	1	3	3	3	3	1	1	1	1	1	2	2	2	3	2	2	3	2	2	3	4	4	2	5	4	22	15
97	1	1	2	38	0	20	21	1	1	0	4	4	0	1	14	2	400	3	2	2	2	1	2	4	1	3	1	1	0	1	0	2	1	2	1	3	3	3	3	3	3	2	3	3	3	3	5	18	16
98	1	1	1	32	0	22	22	1	1	0	1	1	0	0	9	11	300	4	1	1	1	1	1	3	2	4	3	1	0	1	1	3	2	3	3	3	5	5	5	5	5	3	4	5	2	5	3	19	29.5
99	1	1	1	26	0	17	19	1	1	0	1	1	0	0	13	3	1250	4	5	1	2	1	1	4	4	1	3	1	1	0	1	2	3	1	2	2	2	2	2	1	2	3	3	5	4	5	5	28	29
100	1	1	1	35	0	18	24	1	1	0	1	1	0	0	12	3	600	5	1	3	1	1	1	4	2	4	4	1	0	1	1	5	2	5	3	4	4	4	5	5	5	4	4	4	3	2	1	23	14
101	1	1	1	28	0	19	19	1	1	0	1	5	0	0	18	2	750	3	1	1	3	1	1	4	1	2	4	1	0	0	1	2	1	1	3	3	3	2	1	3	1	4	4	3	2	2	3	17.5	19
102	1	1	1	31	0	24	24	1	1	0	5	5	1	0	9	2	500	4	3	1	3	1	1	1	3	4	4	0	1	1	1	1	1	5	2	2	3	2	5	2	4	2	3	5	4	5	5	24	19
103	1	1	1	59	1	21	21	1	1	0	3	5	0	0	9	20	825	4	4	1	3	1	1	3	3	3	4	1	1	1	1	1	2	3	3	4	2	2	1	1	1	4	3	5	2	5	5	19	27.5
104	1	1	1	36	0	15	21	1	1	0	1	1	0	0	12	2	475	3	2	2	1	1	1	4	2	1	1	1	0	0	0	1	1	1	1	3	2	2	2	1	2	3	3	5	2	5	5	17	20
105	1	1	1	41	0	17	18	1	1	0	1	4	0	0	9	6	1575	3	4	2	3	1	1	1	5	2	1	0	1	0	0	1	3	1	1	2	3	3	2	3	3	2	4	5	3	5	5	21	21
106	1	1	1	41	0	24	40	1	1	0	1	4	0	0	8	1	600	3	1	2	2	1	1	3	1	3	1	1	0	1	0	1	1	1	1	4	4	3	1	1	1	2	2	5	3	5	5	15	19
107	1	1	1	40	0	15	27	1	1	0	1	5	0	0	9	8	300	4	2	1	1	2	1	4	3	4	3	1	1	1	1	1	1	3	1	5	3	2	4	2	2	3	4	5	2	5	5	21	23
108	1	1	1	50	0	43	48	1	1	0	1	5	0	0	9	2	562.5	4	1	1	1	2	1	3	4	1	1	1	1	0	0	1	2	1	1	4	4	4	4	1	3	3	3	5	1	5	5	20	24
[truncated: 44 more columns]

## Sheet: Simple Tabulation
numb	a1-4ClearlyPresent	b1-4ClearlyPresent	PANSS Total	Treatment period	b1-2Freq>1		treatment period
1	2	0	101	14	0		14
2	2	4	75	9	0		9
3	2	4	67	37	3		37
4	3	1	92.5	36	1		36
5	2	3	81.5	12	3		12
6	1	2	73.5	23	2		23
7	1	1	59	18	1		18
8	1	1	55.5	14	1		14
9	2	3	104	23	4		23
10	1	0	80	50	0		50
11	1	1	92	27	1		27
12	3	2	82	28	1		28
13	2	3	98	24	2		24
14	1	3	86	26	3		26
15	1	2	84.5	9	2		9
16	2	1	72.5	15	1		15
17	1	2	82.5	31	2		31
18	2	0	78	19	0		19
19	3	2	95.5	23	1		23
20	1	2	89.5	11	2		11
21	4	3	96	20	4		20
22	1	2	66.5	46	1		46
23	2	2	101	15	2		15
24	1	2	68	33	1		33
25	1	1	75	42	0		42
26	2	1	92	51	1		51
27	1	3	80	10	2		10
28	1	2	79	9	2		9
29	1	2	62	5	1		5
30	1	2	81	1	1		1
31	3	4	82	21	4		21
32	1	2	82	32	1		32
33	1	2	88.5	27	1		27
34	2	1	86	35	1		35
35	2	2	82.5	28	2		28
36	2	2	96	33	2		33
37	1	0	62	17	0		17
38	2	1	107	50	2		50
39	1	2	99.5	43	2		43
40	1	2	116.5	38	2		38
41	2	2	87	12	2		12
42	2	2	112	52	2		52
43	1	2	69.5	16	1		16
44	1	2	86	57	2		57
45	3	1	110	41	2		41
46	4	2	91	30	1		30
47	2	3	85.5	40	1		40
48	1	1	70	26	1		26
49	1	0	76.5	33	0		33
50	1	1	83	40	0		40
51	2	3	94.5	29	3		29
52	1	2	86	25	1		25
53	2	3	91	41	3		41
54	2	3	85	20	2		20
55	1	0	61.5	14	0		14
56	2	0	79	6	0		6
57	3	2	73	24	0		24
58	3	2	77	38	0		38
59	3	2	79.5	28	1		28
60	4	4	102	34	4		34
61	2	1	67	41	0		41
62	2	1	102.5	31	1		31
63	1	3	87.5	49	1		49
64	2	2	88	28	2		28
65	2	2	61.5	9	2		9
66	2	1	74	38	1		38
67	1	4	70.5	44	3		44
68	2	1	84	50	1		50
69	1	2	65	8	1		8
70	2	3	92	43	2		43
71	1	1	72.5	20	1		20
72	2	3	71.5	7	3		7
73	4	2	90	43	3		43
74	2	2	76	24	2		24
75	1	2	62.5	27	1		27
76	2	1	76.5	14	1		14
77	2	4	81	26	4		26
78	2	2	59.5	4	1		4
79	3	1	85	10	1		10
80	3	1	73	27	1		27
81	3	1	89.5	20	2		20
82	1	1	59	22	0		22
83	1	4	66	18	4		18
84	1	2	69	14	2		14
85	3	4	98	28	4		28
86	1	2	78	14	2		14
87	3	2	63	2	2		2
88	4	4	77.5	5	2		5
89	3	3	93	18	1		18
90	1	3	82	21	3		21
91	1	2	85.5	8	3		8
92	2	2	64.5	6	2		6
93	2	0	96.5	2	0		2
94	1	2	102	2	2		2
95	2	3	90.5	5	3		5
96	2	4	67	17	3		17
97	1	2	65.5	18	2		18
98	1	3	96.5	10	4		10
99	2	3	109	9	3		9
100	2	3	81.5	17	4		17
101	2	2	68.5	9	2		9
102	3	3	75	7	2		7
103	3	4	82.5	38	3		38
104	1	1	66	21	0		21
105	3	1	81	24	1		24
106	1	2	64	17	0		17
107	1	4	82	25	1		25
108	1	2	78	7	1		7
	0	8	81.6759	23.6852	17		23.6852
			13.3307	13.6728			13.6728
