# Supplementary material for: Delusion progression process from the perspective of patients with psychoses: A descriptive study based on the primary delusion concept of Karl Jaspers
Source: PLoS One. 2021 Apr 27;16(4):e0250766. doi: 10.1371/journal.pone.0250766 (PMC8078756; doi:10.1371/journal.pone.0250766)
Supplement: S2 Dataset — (XLSX) [file pone.0250766.s003.xlsx]

## Sheet: wahnrel2020
NUMB	DIAG	SEX	INPAT	AGEO	AGEFA	MARRIA	OC1	OC2	EDY	ADNUMB	DOSE	A1pers	A2grand	A3hypo	A4assist	A5guilt	A6jeal	A7exist	B1refe	B2memo	B3mood	B4intui	B1refe_2	B2memo_2	B3mood_2	B4intui_2	B1drefe	B2dmemo	B3dmood	B4dintui	C1aunplea	C1btension	C1crage	C2preoc	C3inadis	C4distre	C5perv	C6system	C7aconvic	C7bshare	C7creality	C7dinsight	F_1	F_2	F_3	F_4	A1pers_a	A2grand_a	A3hypo_a
4	1	2	1	20	20	1	4	4	12	20	1050	4	2	3	4	2	2	1	1	1	1	3	1	1	1	3	0	0	0	1	3	2	2	2	5	4	4	4	5	4	5	5	7	11	15	8	4	2	3
5	1	2	1	14	20	1	1	1	9	3	450	3	1	1	3	2	2	1	4	1	4	4	2	1	5	5	1	0	1	1	2	2	3	3	2	2	3	4	3	3	5	4	7	7	12	7	3	1	1
9	1	1	1	27	27	1	1	5	9	2	1700	4	3	1	2	1	1	3	3	2	3	3	2	2	2	3	1	0	1	1	2	2	2	1	1	1	3	5	5	1	5	5	6	3	15	8	2	3	3
14	1	1	1	15	26	1	1	1	10	4	1050	3	1	1	1	1	1	1	3	3	3	1	1	2	2	1	1	1	1	0	4	4	3	2	5	2	2	3	2	4	1	5	11	9	8	5	3	1	1
16	1	1	1	37	40	1	5	5	12	2	1050	1	4	1	3	1	1	1	1	1	3	1	1	1	3	1	0	0	1	0	1	1	1	5	5	1	2	3	5	4	5	5	3	11	15	5	2	4	1
20	1	2	1	22	23	1	1	4	9	2	925	4	1	1	1	3	1	1	4	1	3	1	3	1	2	1	1	0	1	0	4	3	4	3.5	2	4	2	2	3	4	5	1	11	9.5	9	4	4	1	1
28	2	2	2	40	#NULL!	4	1	1	12	0	262	5	1	1	1	1	1	1	4	1	5	1	3	1	5	1	1	0	1	0	5	5	4	4	5	4	4	4	5	1	5	1	14	13	11	8	5	1	3
38	1	1	1	23	27	1	1	5	6	1	267	3	1	3	1	1	1	1	1	1	2	3	1	1	2	2	0	0	0	1	3	4	3	4	3	2	2	3	3	1	5	2	10	9	10	5	3	1	2
47	1	2	1	32	32	4	1	5	12	1	100	2	4	1	3	1	1	1	3	3	1	4	1	2	1	1	1	1	0	1	2	1	2	1	1	1	3	3	5	1	5	5	5	3	15	6	3	4	1
49	1	2	1	44	44	1	1	5	12	2	200	3	1	1	1	1	1	1	1	1	2	1	1	1	1	1	0	0	0	0	3.5	3.5	3.5	2	1	2	1	1	2	1	1	1	10.5	5	4	2	4	1	1
50	1	2	1	20	20	1	4	5	12	15	862	3	1	1	1	1	1	1	4	1	1	1	1	1	1	1	1	0	0	0	4	4	4	4	4	4	1	2.5	5	1	5	4	12	12	14	3.5	4	1	1
51	1	2	1	38	38	3	1	4	12	5	238	4	1	4	2	1	1	1	3	3	1	4	3	2	1	4	1	1	0	1	4	4	5	5	5	5	3	4	5	2	5	5	13	15	15	7	4	1	4
52	2	2	1	49	49	2	1	5	12	2	600	4	1	1	1	2	1	1	3	3	1	2	1	2	1	1	1	1	0	0	5	5	5	5	5	5	3	4	5	1	5	5	15	15	15	7	5	1	1
53	1	2	1	18	19	1	1	1	9	3	488	4	3	1	2	1	2	1	3	1	3	4	2	1	2	2	1	0	1	1	3.5	3	3	3	2	3	3	3	5	2	5	3	9.5	8	13	6	3	2	2
54	1	2	1	35	35	2	1	4	9	3	137	3	4	1	1	1	1	1	4	3	1	4	1	3	1	4	1	1	0	1	2	2	2	5	3	1	3	3	5	2	4	5	6	9	14	6	3	4	1
55	1	2	1	35	38	2	1	1	12	2	662	1	1	1	3	1	1	1	1	1	1	1	1	1	1	1	0	0	0	0	1	1	2	3	3	1	1	2	5	5	5	5	4	7	15	3	1	2	1
57	1	2	1	27	33	5	#NULL!	5	14	4	738	3	4	1	4	1	1	1	3	4	1	1	1	1	1	1	1	1	0	0	2	4	2	3	4	1	3	4	5	4	5	5	8	8	15	7	1	3	1
65	1	2	1	64	64	5	#NULL!	5	12	1	100	5	1	4	1	1	1	1	1	3	4	1	1	2	3	1	0	1	1	0	5	5	5	4	5	5	1	4	5	5	5	5	15	14	15	5	5	1	4
67	1	2	1	28	28	1	#NULL!	5	16	8	538	4	1	1	1	2	1	1	4	3	4	3	3	1	3	3	1	1	1	1	5	5	3	4	5	3	2	3	3	1	3	1	13	12	7	5	5	1	1
73	1	1	1	13	13	1	1	1	9	4	975	4	4	4	3	1	1	1	1	4	2	4	1	3	2	3	0	1	0	1	3	3	2	2	5	5	4	4	5	1	5	5	8	12	15	8	4	4	3
74	1	1	1	53	59	4	1	5	16	3	575	5	3	1	1	1	1	1	4	5	1	1	2	5	1	1	1	1	0	0	3	2	2	4	1	1	4	3	5	1	5	5	7	6	15	7	5	3	2
75	1	1	1	24	24	1	1	3	9	4	350	3	1	1	1	1	1	1	1	3	3	1	1	1	3	1	0	1	1	0	5	4	4	3	2	3	1	2	5	1	5	3	13	8	13	3	3	1	1
[truncated: 67 more columns]
